# Supplementary material for: Molecular and Entomological Characterization of 2023 Dengue Outbreak in Dhading District, Central Nepal
Source: Viruses. 2024 Apr 12;16(4):594. doi: 10.3390/v16040594 (PMC11053854; doi:10.3390/v16040594)
Supplement: Supplementary file 1 [file viruses-16-00594-s001.zip]

Archive with 1 entries (1 files):
- viruses-2936417-supplementary.pdf
